# Supplementary material for: Effect of β − hydroxy − γ -aminophosphonate (β − HPC) on the hydrolytic activity of Nocardia brasiliensis as determined by FT−IR spectrometry
Source: Front Microbiol. 2023 Jan 26;14:1089156. doi: 10.3389/fmicb.2023.1089156 (PMC9909415; doi:10.3389/fmicb.2023.1089156)
Supplement: Supplementary file 1 [file Table_1.XLSX]

## Sheet: Hoja1
Comparison of transmittances and statistics from hydrolyzates inside calibration curve
Casein	cm-1	Statistics	N. brasiliensis	N. brasiliensis+β-HPC (¥)	Particularities
	3279		91	75
	2919		94	84
	1550		90	78
	1635		89	74
	1400		89	76
	1016		81	58
	850		89	76
	550		81	58
		Linear regression	1.25 g	5 g	r2 0.70 / P=0.02637
		Least-squares	10 g	10 g	r2
		Summaries	1.25 g	5 g	Shapiro–Wilk normality test p=0.05 0.00000000003024
		APC (eigenvalues)	0.393163	0.300844	0.3936127/ 20 g
L-tyrosine	3270		78	92
	3201		78	93
	2930		83	94
	1583		63	84
	1515		62	84
	1329		70	88
	1243		69	87
	1200		74	96
	839		78	93
	739		73	89
	647		72	88
	530		58	82
		Linear regression	2.5	2.5	r2 0.67 / P=0.000001983***
		Least-squares	5 g	5 g	r2 0.67 / P=0.0041**
		Summaries	20 g	10 g	Shapiro–Wilk normality test p=0.05 5.03E-14
		APC (eigenvalues)	0.366348	0.373534
Tween 80	3263		82	84
	3030		84	87
	2920		69	74
	2869		66	69
	1620		60	62
	1579		58	68
	1400		60	68
	1100		35	35
	845		72	72
	532		54	56
		Linear regression	0.0001	0.0001	r2 0.69 / P=0.0001683***
		Least-squares	0.01	0.01	r2 1.0 / P<0.0001***
		Summaries	0.02	0.02	Shapiro–Wilk normality test p=0.05 9.07E-10
		APC (eigenvalues)	0.395953	0.265161
Egg yolk	3280		84	80
	3020		88	84
	2923		55	56
	2850		65	66
	1750		65	71
	1627		59	53
	1518		64	55
	1402		75	62
	1250		66	65
	1071		60	54
	950		74	66
	515		60	42
		Linear regression	1500 µL	375 µL	r2 0.73 / 0.001502*
		Least-squares	375 uL	375 uL	r2 1.0 / P<0.0001***
		Summaries	187 µL	93.75 µL	Shapiro–Wilk normality test p=0.05 0.000000006991
		APC (eigenvalues)	0.374321	0.380776
					0.3800296 / 187.5 µL ¥
